# Supplementary material for: Predictors of Reactive Agility in Early Puberty: A Multiple Regression Gender-Stratified Study
Source: Children (Basel). 2022 Nov 19;9(11):1780. doi: 10.3390/children9111780 (PMC9688792; doi:10.3390/children9111780)
Supplement: Supplementary file 1 [file children-09-01780-s001.zip]

Archive with 3 entries (3 files):
- CODS.mp4
- Supplementary_Tables S1-S3.pdf
- TRAG.mp4
